# Supplementary material for: Prescribed Versus Taken Polypharmacy and Drug–Drug Interactions in Older Cardiovascular Patients during the COVID-19 Pandemic: Observational Cross-Sectional Analytical Study
Source: J Clin Med. 2023 Aug 1;12(15):5061. doi: 10.3390/jcm12155061 (PMC10420276; doi:10.3390/jcm12155061)
Supplement: Supplementary file 1 [file jcm-12-05061-s001.zip]

Archive with 1 entries (1 files):
- jcm-2500084-supplementary.pdf
